# Supplementary material for: Aneurysm-on-a-Chip: Setting Flow Parameters for Microfluidic Endothelial Cultures Based on Computational Fluid Dynamics Modeling of Intracranial Aneurysms
Source: Brain Sci. 2022 May 5;12(5):603. doi: 10.3390/brainsci12050603 (PMC9139202; doi:10.3390/brainsci12050603)
Supplement: Supplementary file 1 [file brainsci-12-00603-s001.zip]

Archive with 2 entries (2 files):
- Supplementary file S1 - 3D file of the microchannel mold.STEP
- Supplementary file S2 - Materials for the microfluidic setup.pdf
